# Supplementary material for: Molecular phylogenetics of the Ophiocordyceps sinensis-species complex lineage (Ascomycota, Hypocreales), with the discovery of new species and predictions of species distribution
Source: IMA Fungus. 2024 Feb 10;15:2. doi: 10.1186/s43008-023-00131-8 (PMC10858606; doi:10.1186/s43008-023-00131-8)
Supplement: Supplementary file 1 — Additional file 1: Table 1 Primer pairs for gene amplification and sequencing used in this study. Table 2 Description of Bioclim variables used in the suitable distribution prediction. [file 43008_2023_131_MOESM1_ESM.xlsx]

## Sheet: Table S1
Table S1 Primer pairs for gene amplification and sequencing used in this study
Product	Primer name	Primer sequence (5’-3’)	Reference
ITS	ITS5	GGAAGTAAAAGTCGTAACAAGG	White et al. 1990
	ITS4	TCCTCCGCTTATTGATATGC
nrSSU	CSSU3F	TCTCAAAGATTAAGCCATGC	Chen et al. 2013
	CSSU18R	TCACCAACGGAGACCTTG
nrLSU	LR5	ATCCTGAGGGAAACTTC	Vilgalys and Sun 1994
	LR0R	GTACCCGCTGAACTTAAGC
tef-1α	EF1α-EF	GCTCCYGGHCAYCGTGAYTTYAT	Bischoff et al. 2009
	EF1α-ER	ATGACACCRACRGCRACRGTYTG
rpb1	RPB1-5'F	CAYCCWGGYTTYATCAAGAA
	RPB1-5'R	CCNGCDATNTCRTTRTCCATRTA
rpb2	RPB2-5'F	CCCATRGCTTGTYYRCCCAT
	RPB2-5'R	GAYGAYMGWGATCAYTTYGG

## Sheet: Table S2
Table S2. Description of Bioclim variables used in the suitable distribution prediction
Datatype	Ecological factor	Factor number
Climate factor	Meanannualtemperature	Bio 1	×10 ℃
	Mean monthly temperature range	Bio 2	×10 ℃
	Isothermality	Bio 3	1
	Temperature seasonality	Bio 4	1
	Max temperature of warmest month	Bio 5	×10 ℃
	Min temperature of coldest month	Bio 6	×10 ℃
	Temperature annual range	Bio 7	×10 ℃
	Mean temperature of wettest quarter	Bio 8	×10 ℃
	Mean temperature of driest quarter	Bio 9	×10 ℃
	Mean tmperature of warmest quarter	Bio 10	×10 ℃
	Mean temperature of coldest quarter	Bio 11	×10 ℃
	Annual precipitation	Bio 12	mm
	Precipitation of wettest month	Bio 13	mm
	Precipitation of driest month	Bio 14	mm
	Precipitation seasonality	Bio 15	1
	Precipitation of wettest quarter	Bio 16	mm
	Precipitation of driest quarte	Bio 17	mm
	Precipitation of warmest quarte	Bio 18	mm
	Precipitation of coldest quarte	Bio 19	mm
Soil factor	Volume percentage of gravel in the topsoil	T_gravel	%
	Percentage of sand in the topsoil	T_SAND	%
	Percentage of silt in the topsoil	T_SILT	%
	Percentage of clay in the topsoil	T_CLAY	%
	Texture class name and code	T_USDA_TEX_ CLASS
	Cation exchange capacity	T_REF_BULK_DENSITY	%
	Percentage of organic carbon in the topsoil	T_OC	%
	Soil reaction of topsoil	T_PH_H2O	1
	Cation exchange capacity of the clay fraction in the topsoil	T_CEC_CLAY	%
	Cation exchange capacity in the topsoil	T_CEC_SOIL	%
	Base saturation in the topsoil	T_BS	%
	Calcium carbonate ( lime) content in the topsoil	T_CACO3	%
	Exchangeable sodium percentage in the topsoil	T_ESP	%
	Electrical conductivity of topsoil	T_ECE	dS·m－1
	Total exchangeable bases in the topsoil	T_TEB	cmol·kg－1
Geographic factor	Altitude	Bio 20	m
